# Supplementary material for: Pharmacology of Veratrum californicum Alkaloids as Hedgehog Pathway Antagonists
Source: Pharmaceuticals (Basel). 2024 Jan 17;17(1):123. doi: 10.3390/ph17010123 (PMC10821092; doi:10.3390/ph17010123)
Supplement: Supplementary file 1 [file pharmaceuticals-17-00123-s001.zip]

Archive with 1 entries (1 files):
- pharmaceuticals-2758845-supplementary.pdf
